# Supplementary material for: Development of a Multiplex Real-Time PCR to Disambiguate Culicoides sonorensis within Culicoides variipennis Complex, the Proven Vector of Bluetongue and Epizootic Hemorrhagic Disease Viruses in North America
Source: Curr Issues Mol Biol. 2024 Aug 29;46(9):9534–54. doi: 10.3390/cimb46090566 (PMC11429534; doi:10.3390/cimb46090566)
Supplement: Supplementary file 1 [file cimb-46-00566-s001.zip]

Archive with 1 entries (1 files):
- cimb-3159470-supplementary.pdf
